# Supplementary material for: Management of Obesity During Pregnancy and Periconception: Case-Based Learning for OB/GYN Clerkships
Source: MedEdPORTAL. 2021 Mar 23;17:11129. doi: 10.15766/mep_2374-8265.11129 (PMC8015635; doi:10.15766/mep_2374-8265.11129)
Supplement: Supplementary file 1 — Project Implicit Introduction.docxAdvance Preparation Student Version.docxFacilitator Guide.docxPreseminar Quiz Student Version.docxDiscussion Questions Student Version.docxPostseminar Feedback Survey.docx [file mep_2374-8265.11129-s001.zip]

Archive with 7 entries (7 files):
- A. Project Implicit Introduction.docx
- B. Advance Preparation Student Version.docx
- C. Facilitator Guide.docx
- D. Preseminar Quiz Student Version.docx
- E. Discussion Questions Student Version.docx
- F. Postseminar Feedback Survey.docx
- _Educational_Summary_Report_11129.pdf
